# Supplementary material for: AREG Upregulation in Cancer Cells via Direct Interaction with Cancer-Associated Fibroblasts Promotes Esophageal Squamous Cell Carcinoma Progression Through EGFR-Erk/p38 MAPK Signaling
Source: Cells. 2024 Oct 19;13(20):1733. doi: 10.3390/cells13201733 (PMC11506648; doi:10.3390/cells13201733)
Supplement: Supplementary file 1 [file cells-13-01733-s001.zip]

Archive with 1 entries (1 files):
- cells-3194949-supplementary.pdf
